# Supplementary material for: FBP2—A New Player in Regulation of Motility of Mitochondria and Stability of Microtubules in Cardiomyocytes
Source: Cells. 2022 May 21;11(10):1710. doi: 10.3390/cells11101710 (PMC9139521; doi:10.3390/cells11101710)
Supplement: Supplementary file 1 [file cells-11-01710-s001.zip]

Archive with 1 entries (1 files):
- cells-1715074-supplementary.pdf
